# Supplementary material for: Mild Therapeutic Hypothermia Protects from Acute and Chronic Renal Ischemia-Reperfusion Injury in Mice by Mitigated Mitochondrial Dysfunction and Modulation of Local and Systemic Inflammation
Source: Int J Mol Sci. 2022 Aug 17;23(16):9229. doi: 10.3390/ijms23169229 (PMC9409407; doi:10.3390/ijms23169229)
Supplement: Supplementary file 1 [file ijms-23-09229-s001.zip]

Archive with 1 entries (1 files):
- ijms-1854131-supplementary.pdf
